# Supplementary material for: A Novel FAPI-Based Radiopharmaceutical for SPECT Imaging of Fibrotic Interstitial Lung Disease
Source: Pharmaceuticals (Basel). 2025 Nov 23;18(12):1779. doi: 10.3390/ph18121779 (PMC12735806; doi:10.3390/ph18121779)
Supplement: Supplementary file 1 [file pharmaceuticals-18-01779-s001.zip]

Archive with 1 entries (1 files):
- pharmaceuticals-3973569-supplementary.pdf
